# Supplementary material for: Losing a Herd Mate: Negative Effects on Milk Yield and Udder Health Indicators in Loose-Housed Dairy Cattle
Source: Animals (Basel). 2024 Nov 29;14(23):3459. doi: 10.3390/ani14233459 (PMC11640356; doi:10.3390/ani14233459)
Supplement: Supplementary file 1 [file animals-14-03459-s001.zip]

Archive with 1 entries (1 files):
- Table S1 Valnickova et al.pdf
